# Supplementary material for: Metabolomics-Based Analysis of Dayezhong Fresh Tea Leaves: Effects of Cultivar and Tenderness on Black Tea Quality
Source: Foods. 2026 Jul 12;15(14):2465. doi: 10.3390/foods15142465 (PMC13408195; doi:10.3390/foods15142465)
Supplement: Supplementary file 1 [file foods-15-02465-s001.zip]

Archive with 1 entries (1 files):
- foods-4391104-supplementary.pdf
